# Supplementary material for: A highly CMOS compatible hafnia-based ferroelectric diode
Source: Nat Commun. 2020 Mar 13;11:1391. doi: 10.1038/s41467-020-15159-2 (PMC7070068; doi:10.1038/s41467-020-15159-2)
Supplement: Supplementary file 2 — Source Data [file 41467_2020_15159_MOESM2_ESM.xlsx]

## Sheet: Source data
Figure 4f
	Layer 1	Layer 2	Layer 3	Layer 4	Layer 5	Layer 6	Layer 7	Layer8
On-state resistance (Ω)	111161000	46986700	18059000	120048000	131422000	66269100	89831100	48676000
	47276900	71582000	76417500	124471000	81422400	16827700	189234000	67177200
	44768400	87249500	107643000	67177200	101976000	55279200	141722000	107643000
	70881800	44701400	116009000	145264000	129199000	47112000	129199000	137250000
	35555600	98554200	91675800	65694400	42927600	63832500	55279200	47276900
Off-state resistance (Ω)	3250000000000	3111110000000	4090910000000	3882350000000	4545450000000	3125000000000	3846150000000	3111110000000
	4166670000000	2564100000000	3846150000000	3111110000000	3571430000000	4166670000000	4000000000000	2564100000000
	5000000000000	2941180000000	2500000000000	3846150000000	5555560000000	4347830000000	5882350000000	2941180000000
	1408450000000	3703700000000	3142860000000	4000000000000	4545450000000	3333330000000	3703700000000	3703700000000
	3225810000000	4545450000000	3448280000000	2941180000000	3333330000000	4142860000000	4347830000000	3545450000000
Figure 4g
	Nonlinearity
	99.2
	100.4
	105.6
	128.3
	95.3
	125.7
	129.5
	123.5
	124.2
	95.5
	133.4
	104.3
	135.3
	135.3
	137.6
	94.3
	123.2
	124.9
	123.2
	122.1
	108.3
	98.6
	135.3
	135.3
	137.6
	93.7
	134.3
	132.7
	138.9
	109.3
	97.5
	128
	135.9
	143.5
	128.3
	129.7
	131.3
	104.5
	90.8
	125.7
	103.3
	124.3
	129.5
	124.3
	95.4
	143.3
	107.3
	129.4
	115.7
	124.6
	127.8
	119.5
	128.9
	128.9
	114.3
	92.3
	125.7
	124.7
	109.4
	113.5
	115.9
	113.4
	118.3
	105.8
	111.3
	129.7
	114.3
	125.3
	103.4
	124.3
	125.7
	108.3
	128.9
	103.4
	143.9
	142.3
	105.4
	145.6
	113.3
	145.1
	115.3
	109.2
	147.9
	146.6
	105.5
	106.5
	114.7
	152.1
	118.9
	150.8
	151.3
	119.7
	155.2
	115.3
	118
	118.3
	119.7
	114.3
	115.7
	95.3
Figure 5a
		20 ns	100 ns	500 ns	1 us	5 us	Cumulative probability(%)
	SET voltage (V)	8.9	7.8	6.9	6.5	5.8	3.08642
		8.9	7.8	7	6.7	5.8	8.02469
		8.9	7.9	7	6.7	5.8	12.963
		9	8	7	6.7	5.8	17.9012
		9.1	8	7	6.9	5.8	22.8395
		9.1	8.1	7.2	6.9	6	27.7778
		9.1	8.2	7.2	6.9	6	32.7161
		9.1	8.2	7.2	6.9	6	37.6543
		9.2	8.2	7.2	6.9	6.2	42.5926
		9.2	8.3	7.2	6.9	6.2	47.5309
		9.2	8.3	7.4	6.9	6.2	52.4691
		9.2	8.3	7.4	7.1	6.2	57.4074
		9.2	8.5	7.5	7.1	6.4	62.3457
		9.2	8.5	7.5	7.1	6.4	67.284
		9.2	8.5	7.5	7.1	6.4	72.2222
		9.2	8.5	7.5	7.1	6.4	77.1605
		9.2	8.5	7.5	7.3	6.6	82.0988
		9.4	8.5	7.6	7.3	6.6	87.037
		9.4	8.5	7.6	7.3	6.6	91.9753
		9.4	8.5	7.6	7.3	6.8	96.9136
	Average value	9.155	8.255	7.3	6.98	6.2
		5 us	1 us	500 ns	100 ns	20 ns	Cumulative probability(%)
	RESET voltage (V)	3.5	4.2	4.4	5	5.5	3.08642
		3.5	4.2	4.4	5	5.6	8.02469
		3.6	4.2	4.5	5	5.6	12.963
		3.6	4.3	4.6	5	5.6	17.9012
		3.6	4.3	4.6	5	5.6	22.8395
		3.7	4.3	4.6	5	5.6	27.7778
		3.8	4.4	4.7	5	5.6	32.7161
		3.8	4.5	4.7	5.1	5.7	37.6543
		3.8	4.6	4.7	5.1	5.8	42.5926
		3.8	4.6	4.8	5.1	5.8	47.5309
		3.8	4.6	4.8	5.1	5.8	52.4691
		3.8	4.6	4.9	5.2	5.9	57.4074
		3.9	4.6	4.9	5.2	6	62.3457
		3.9	4.7	4.9	5.2	6	67.284
		4	4.8	4.9	5.2	6	72.2222
		4	4.8	5.1	5.4	6.1	77.1605
		4	4.8	5.1	5.4	6.1	82.0988
		4	4.8	5.1	5.4	6.1	87.037
		4.1	4.9	5.1	5.4	6.2	91.9753
		4.2	5	5.1	5.6	6.3	96.9136
	Average value	3.82	4.56	4.795	5.17	5.845
